# Supplementary material for: Cardiovascular implications in adolescent and young adult hypertension
Source: Rev Cardiovasc Med. 2022 May 7;23(5):166. doi: 10.31083/j.rcm2305166 (PMC11273899; doi:10.31083/j.rcm2305166)
Supplement: Supplementary file 1 [file 2153-8174-23-5-166-s1.zip]

Archive with 1 entries (1 files):
- 2153-8174-23-5-166-s1.doc
